# Supplementary material for: The effect of dentin surface pretreatment using dimethyl sulfoxide on the bond strength of a universal bonding agent to dentin
Source: BMC Oral Health. 2023 Apr 29;23:250. doi: 10.1186/s12903-023-02913-3 (PMC10148491; doi:10.1186/s12903-023-02913-3)
Supplement: Supplementary file 1 — Supplementary Material 1 [file 12903_2023_2913_MOESM1_ESM.xlsx]

## Sheet: Sheet1
SE-C	SE-DMSO	TE-C	TE-DMSO
44.61	35.93	46.06	33.07
43.09	32.1	41.64	30.25
41.91	31.66	34.46	30.08
40.62	30.73	34.17	26.77
38.48	30.09	31.9	25.38
35.56	29.83	30.58	24.86
34.16	26.15	29.36	23.21
32.09	25.12	28.17	21.91
31.24	22.24	26.58	21.83
29.55	20.22	24.88	21.57
26.19	20.15	20.79	21.43
23.68	16.25	20.52	16.87
22.27	16.05	19.71	16.33
19.14	13.84	18.44	16.07
This sheet contains microshear bond strength values.
SE: Self-etch
TE: Total-etch
C: Control/ without DMSO pretreatment
DMSO: DMSO pretreatment
